# Supplementary material for: Assays for Monitoring Apixaban and Rivaroxaban in Emergency Settings, State-of-the-Art Routine Analysis, and Volumetric Absorptive Microsamples Deliver Discordant Results
Source: Diagnostics (Basel). 2024 Sep 2;14(17):1939. doi: 10.3390/diagnostics14171939 (PMC11394325; doi:10.3390/diagnostics14171939)
Supplement: Supplementary file 1 [file diagnostics-14-01939-s001.zip]

Archive with 1 entries (1 files):
- diagnostics-3119035-supplementary.pdf
